# Supplementary material for: New Meroterpenes from South China Sea Soft Coral Litophyton brassicum
Source: Mar Drugs. 2024 Aug 30;22(9):392. doi: 10.3390/md22090392 (PMC11433555; doi:10.3390/md22090392)
Supplement: Supplementary file 1 [file marinedrugs-22-00392-s001.zip]

Archive with 1 entries (1 files):
- marinedrugs-3161260-supplementary.pdf
